# Supplementary material for: Compound Eye Structure and Phototactic Dimorphism in the Yunnan Pine Shoot Beetle, Tomicus yunnanensis (Coleoptera: Scolytinae)
Source: Biology (Basel). 2025 Aug 11;14(8):1032. doi: 10.3390/biology14081032 (PMC12383413; doi:10.3390/biology14081032)
Supplement: Supplementary file 1 [file biology-14-01032-s001.zip]

Archive with 1 entries (1 files):
- biology-3787319-supplementary.pdf
